# Supplementary material for: The same biophysical mechanism is involved in both temporal interference and direct kHz stimulation of peripheral nerves
Source: Nat Commun. 2025 Oct 9;16:9006. doi: 10.1038/s41467-025-64059-w (PMC12511453; doi:10.1038/s41467-025-64059-w)
Supplement: Supplementary file 6 — Source Data [file 41467_2025_64059_MOESM6_ESM.xlsx]

## Sheet: Fig 3b (s-f)
Waveform	Frequency	Locust 1	Locust 2	Locust 3	Locust 4	Locust 5	Mean	SE of mean
	Hz	Vpp	Vpp	Vpp	Vpp	Vpp	Vpp	Vpp
AM	500	0.3779	0.2971	0.293	0.4182	0.2396	0.32516	0.0320781
AM	1000	0.5063	0.3146	0.4837	0.5502	0.2846	0.42788	0.0536606
AM	1500	0.5308	0.4089	0.6445	0.7518	0.4454	0.55628	0.0635119
AM	2500	0.7015	0.5723	1.049	1.12	0.4865	0.78586	0.127128
AM	5000	1.72	0.9912	1.915	1.841	1.049	1.50324	0.199891
AM	7500	2.706	1.474	2.569	3.049	1.419	2.2434	0.33471
AM	10000	3.988	1.99	3.463	4.248	2.036	3.145	0.479181
AM	12500	5.743	2.576	4.487	5.298	2.475	4.1158	0.67994
Burst	500	0.2502	0.1964	0.2025	0.3531	0.1394	0.22832	0.03581
Burst	1000	0.378	0.2886	0.2351	0.4838	0.2038	0.31786	0.05093
Burst	1500	0.589	0.4033	0.4338	0.5909	0.2565	0.4547	0.06283
Burst	2500	0.7637	0.4734	0.9783	0.8791	0.3542	0.68974	0.11916
Burst	5000	1.585	1.022	1.49	1.745	0.657	1.2998	0.20076
Burst	7500	2.421	1.441	2.253	2.763	1.073	1.9902	0.31581
Burst	10000	3.46	1.988	3.297	3.919	1.589	2.8506	0.44988
Burst	12500	5.565	2.638	3.972	5.377	1.916	3.8936	0.72414
TI	500	0.3841	0.2142	0.2293	0.3597	0.1527	0.268	0.04448
TI	1000	0.4431	0.3503	0.4069	0.5618	0.2214	0.3967	0.05586
TI	1500	0.5181	0.4476	0.4601	0.7317	0.2958	0.49066	0.07057
TI	2500	0.6948	0.6302	0.907	1.032	0.424	0.7376	0.10655
TI	5000	1.482	1.086	2.121	2.238	0.6857	1.52254	0.29686
TI	7500	2.143	1.602	2.957	3.133	1.077	2.1824	0.39141
TI	10000	3.228	2.289	3.19	3.357	1.281	2.669	0.39549
TI	12500	5.01	3.303	4.093	4.582	1.301	3.6578	0.65393
Sine	500	0.2584	0.1746	0.207	0.3332	0.1473	0.2241	0.03295
Sine	1000	0.3859	0.2472	0.3424	0.442	0.1923	0.32196	0.04545
Sine	1500	0.4847	0.3216	0.4518	0.5681	0.2167	0.40858	0.06225
Sine	2500	0.7	0.3908	0.7083	0.8467	0.3029	0.58974	0.10346
Sine	5000	1.305	0.6981	1.408	1.812	0.6809	1.1808	0.21776
Sine	7500	2.311	1.364	2.166	3.112	1.076	2.0058	0.36186
Sine	10000	3.466	1.715	3.213	3.854	1.518	2.7532	0.47617
Sine	12500	4.803	2.454	5.36	5.494	1.991	4.0204	0.74668
Note
Shunt Resistor = 1000 Ohm

## Sheet: Fig 3d (s-f)
Waveform	Frequency	Participant 1	Participant 2	Participant 3	Participant 4	Participant 5	Participant 6	Participant 7	Participant 8	Mean	SE of mean
	Hz	Vpp	Vpp	Vpp	Vpp	Vpp	Vpp	Vpp	Vpp	Vpp	Vpp
AM	500	6.846	4.494	6.022	4.951	5.717	5.653	5.105	3.676	5.308	0.34476
AM	1000	8.881	4.606	7.36	6.377	6.071	6.035	6.427	5.198	6.36938	0.46244
AM	1500	10.19	6.499	7.918	7.733	6.17	7.137	7.149	6.289	7.38563	0.46006
AM	2500	13.63	7.122	10.08	10.2	6.785	8.905	8.544	9.055	9.29013	0.7562
AM	5000	20.72	12.19	17.09	16.27	11.23	14.33	13.26	16.32	15.1762	1.0838
AM	7500	28.25	15.67	23.29	23.01	15.8	16.75	17.69	18.23	19.8362	1.59884
AM	10000	34.96	22.31	32.43	27.96	26.79	22.57	22.52	25.84	26.9225	1.67333
AM	12500	39.96	25.4		34.01	28.06	30.17	28.82	31.07	31.07	1.79123
Burst	500	6.971	4.034	6.334	4.435	5.946	4.893	5.095	4.305	5.25163	0.37342
Burst	1000	8.634	5.039	7.824	6.022	6.048	5.698	5.731	6.01	6.37575	0.42731
Burst	1500	9.839	5.861	8.134	7.065	6.322	6.711	7.012	7.355	7.28738	0.43622
Burst	2500	12.66	6.778	10.49	9.462	7.643	9.082	8.828	9.837	9.3475	0.63215
Burst	5000	19.27	11.18	16.59	16.29	12.27	14.36	13.28	14.7	14.7425	0.92
Burst	7500	25.41	15.18	23.54	20.09	17.73	15.81	16.73	19.34	19.2288	1.29642
Burst	10000	35.54	20.01	29.27	26.19	23.02	18.36	21.12	25.99	24.9375	1.9805
Burst	12500	39.89	20.7	36.92	34.69	30.33	22.78	26.28	31.57	30.395	2.39597
TI	500	6.08	3.283	5.904	4.407	4.468	3.9	4.469	4.469	4.6225	0.33274
TI	1000	7.622	4.4329	7.744	5.33	5.049	5.344	5.866	5.56	5.86849	0.42226
TI	1500	8.932	4.863	8.158	6.342	5.551	6.305	6.643	7.315	6.76363	0.47124
TI	2500	11.22	6.71	11.43	7.963	6.706	8.127	8.065	8.929	8.64375	0.64144
TI	5000	17.99	11.39	18.66	13.35	9.756	11.92	12.35	13.3	13.5895	1.1106
TI	7500	23.05	14.95	23.06	17.71	14.38	16.36	17.79	19.02	18.29	1.17031
TI	10000	29.78	18.28	33.79	21.04	20.65	19.78	21.18	23.7	23.525	1.91796
TI	12500	34.77	21.96		28.19	26.22	23.09	26.681	29.99	27.2716	1.63017
Sine	500	7.472	4.092		4.437	5.893	4.689	5.408	4.485	5.21086	0.44366
Sine	1000	9.391	4.516	6.254	6.533	7.213	6.375	5.938	5.961	6.52263	0.49066
Sine	1500	10.66	5.504	7.282	8.302	7.593	8.964	6.962	7.774	7.88013	0.53487
Sine	2500	13.84	6.513	8.43	11.23	7.469	12.41	8.936	10.57	9.92475	0.89151
Sine	5000	22.92	11.19	11.62	16.77	11.28	14.13	13.78	15.45	14.6425	1.3827
Sine	7500	33.06	14.68	18.83	21.53	15.34	16.78	18.69	20.46	19.9213	2.05521
Sine	10000	39.26	20.42	23.37	29.34	22.15	23.94	22.97	35.65	27.1375	2.44969
Sine	12500		26.64	39.95	38.08	27.18	28.33	30.13	39.21	32.7886	2.2716
Note
Shunt Resistor = 1000 Ohm

## Sheet: Fig 3f (s-f)
Waveform	Frequency	Participant 1	Participant 2	Participant 3	Participant 4	Participant 5	Participant 6	Participant 7	Participant 8	Participant 9	Participant 10	Participant 11	Mean	SE of mean
	Hz	Vpp	Vpp	Vpp	Vpp	Vpp	Vpp	Vpp	Vpp	Vpp	Vpp	Vpp	Vpp	Vpp
AM	500	1.611	2.963	3.21	2.946	1.846	2.714	2.349	2.581	1.843	2.725	1.682	2.40636	0.1723
AM	1000	3.039	5.274	4.491	3.674	3.089	4.113	4.928	4.158	2.692	3.794	2.038	3.75364	0.29477
AM	1500	4.203	6.213	5.801	4.516	4.321	5.515	5.382	5.092	3.564	4.753	2.403	4.70573	0.32722
AM	2500	6.22	9.074	7.3	5.453	5.822	8.114	7.121	7.158	4.642	6.843	3.45	6.47245	0.47851
AM	5000	10.61	17.77	14.23	13.08	10.51	15.36	13.94	13.33	8.37	10.33	6.861	12.2174	0.96419
AM	7500	14.87	23.82	17.29	14.74	14.68	19.01	15.18	17.89	10.5	13.77	8.83	15.5073	1.22359
AM	10000	18.88	29.84	23.23	21.76	16	24.44	18.04	21.78	13.34	16.35	10.32	19.4527	1.65809
AM	12500	21.87	34.89	27.19	19.76	19.72	27.65	19.74	27.33	14	23.46	13.08	22.6082	1.93153
Burst	500	1.594	2.819	2.622	2.535	1.723	2.335		2.397	1.745	2.525	1.743	2.2038	0.14324
Burst	1000	2.54	4.803	3.984	3.057	2.682	3.802		4.057	2.567	3.77	2.256	3.3518	0.2665
Burst	1500	3.47	6.056	4.958	3.573	3.736	4.86		5.005	3.204	4.471	2.678	4.2011	0.32704
Burst	2500	5.282	8.001	6.367	5.719	5.541	6.369		6.988	4.667	6.261	3.486	5.8681	0.39507
Burst	5000	9.132	17.78	11.74	9.312	9.275	11.93		12.55	7.163	10.37	6.397	10.5649	1.01932
Burst	7500	12.24	23.81	14.66	14.75	11.81	15.43		16.88	9.591	12.96	9.106	14.1237	1.33244
Burst	10000	15.24	30.36	18.06	18.17	13.98	17.61		20.88	11.77	17.1	11.03	17.42	1.73162
Burst	12500	18.28	36.37	19.81	17.55	17.51	18.11		24.84	13.19	20.99	13.42	20.007	2.11035
TI	500	1.526	3.314	2.15	1.366	2.183	1.907	1.933	1.846	1.423	2.298		1.9946	0.1785
TI	1000	2.575	5.179	2.855	1.775	2.783	2.852	3.008	2.457	2.057	2.856		2.8397	0.28804
TI	1500	3.688	7.105	3.644	2.669	4.258	3.148	3.65	3.41	2.565	3.898		3.8035	0.40254
TI	2500	5.425	9.851	4.918	3.691	6.161	3.427	4.877	4.911	3.267	4.916		5.1444	0.59703
TI	5000	9.463	16.84	8.3	6.899	11.62	7.19	8.718	8.89	5.932	9.438		9.329	0.97376
TI	7500	12.06	18.04	11.12	8.784	14.32	11.07	11.88	10.96	7.461	12.29		11.7985	0.91425
TI	10000	14.34	26.2	13.52	11.31	15.19	17.16	12.75	14.77	9.649	13.87		14.8759	1.41914
TI	12500	18.18	29.51	15.93	12.76	16.81	19.73	14.99	16.42	10.92	17.16		17.241	1.58216
Sine	500	1.644	3.208	2.872	2.771	1.621	2.695	2.614	3.089	1.974	3.579	1.548	2.51045	0.2124
Sine	1000	2.887	5.325	4.087	3.214	3.432	4.242	4.241	5.21	2.722	6.027	1.59	3.907	0.39287
Sine	1500	4.027	7.522	3.544	4.393	3.838	5.187	5.143	7.697	3.591	6.851	2.779	4.96109	0.51171
Sine	2500	6.073	11.07	7.241	5.791	5.622	9.376	7.337	9.281	4.967	7.039	4.838	7.14864	0.60581
Sine	5000	9.844	20.77	15.99	10.56	11.27	14.89	14.22	17.05	8.395	18.65	6.893	13.5029	1.33935
Sine	7500	12.48	28.15	22.33	14.5	13.72	22.14	18.61	21.67	11.27	23.14	8.859	17.8972	1.83141
Sine	10000	17.75	36.35	26.66	19.47	21.03	24.68	22.9	28.28	12.19	31.84	11.74	22.99	2.31207
Sine	12500	21.7		37.69	26.16	28.12	29.63	24.13	32.26	14.44	32.34	11.8	25.827	2.56189
Note
Shunt Resistor = 1000 Ohm

## Sheet: Fig 4 (high kHz)
Waveform	Frequency	L1	L2	L3	L4	L5	Mean	SE of mean
	Hz	Vpp	Vpp	Vpp	Vpp	Vpp	Vpp	Vpp
AM	2500	0.1103	0.1899	0.1237	0.1153	0.0927	0.12638	0.01667
AM	5000	0.1577	0.3291	0.2094	0.1538	0.1392	0.19784	0.03489
AM	10000	0.3161	0.7041	0.4863	0.3048	0.4977	0.4618	0.07296
AM	12500	0.4046	0.9073	0.5222	0.4495	0.7103	0.59878	0.09313
AM	25000	1.021	1.905	1.157	1.252	1.455	1.358	0.15392
AM	50000	2.279	2.69	2.412	2.583	2.726	2.538	0.08468
AM	75000	3.703		3.308	2.954	4.284	3.56225	0.28509
AM	100000			4.08		4.952	4.516	0.436
Sine	2500	0.1043	0.1901	0.1292	0.1096	0.0953	0.1257	0.01703
Sine	5000	0.1536	0.3938	0.1941	0.1442	0.1403	0.2052	0.04811
Sine	10000	0.2933	0.7645	0.5245	0.3089	0.5438	0.487	0.08686
Sine	12500	0.4307	0.9603	0.6333	0.4125	0.8426	0.65588	0.10908
Sine	25000	1.092	1.946	1.385	1.43	1.426	1.4558	0.1377
Sine	50000	2.36	2.986	2.199	2.082	2.519	2.4292	0.15755
Sine	75000			3.682	3.393	5.637	4.23733	0.70479
Sine	100000			4.626			4.626	--
Note
Shunt Resistor = 100 Ohm

## Sheet: Fig 5
Leg deflection Angle (degrees)												Time over threshold (seconds)
Amplitude Modulation Frequency	1	0.9	0.8	0.7	0.6	0.5	0.4	0.3	0.2	0.1		Amplitude Modulation Frequency	1	0.9	0.8	0.7	0.6	0.5	0.4	0.3	0.2	0.1
Kick 1	3.51098	5.84888	6.20112	6.13433	6.92557	9.39895	10.406	13.1433	18.7216	28.3284		Kick 1	0.1	0.09111	0.23	0.22857	0.20667	0.4	0.66	0.79334	0.8	1.7
Kick 2	3.91834	5.59247	4.21506	7.8818	7.51363	7.80289	8.736	12.3826	13.1001	31.2813		Kick 2	0.12	0.11111	0.11	0.20857	0.22667	0.3	0.38	0.53334	0.7	1.9
Kick 3	3.27187	6.29302	4.49744	6.23778	7.6711	8.78531	9.01339	9.14626	19.3379	23.6729		Kick 3	0.04	0.11111	0.11	0.20857	0.20667	0.3	0.32	0.47334	0.76	1.58
Kick 4	3.40883	6.02694	6.03789	5.35348	6.72128	9.36978	12.1182	11.877	17.1241	20.8645		Kick 4	0.06	0.11111	0.17	0.14857	0.22667	0.38	0.36	0.49334	0.72	1.68
Kick 5	2.60658	7.06783	7.19702	6.04741	6.4794	7.79584	10.3541	9.41818	19.6996	26.6879		Kick 5	0.04	0.17111	0.15	0.18857	0.24667	0.26	0.38	0.39334	0.82	1.6
Kick 6	5.58474	6.551	7.5376	7.49309	5.65361	10.8342	11.6113	8.72436	16.9578	34.383		Kick 6	0.08	0.13111	0.13	0.24857	0.24667	0.32	0.56	0.35334	0.66	1.94
Kick 7	5.79335	5.21558	6.46253	6.18908	7.32476	6.96492	10.726	12.6259	21.1214	34.0136		Kick 7	0.06	0.09111	0.17	0.10857	0.18667	0.26	0.32	0.47334	0.76	1.78
Kick 8	5.26723	4.94573	5.66626	7.63863	7.79827	7.28682	10.4842	10.1117	22.2689	35.9405		Kick 8	0.08	0.11111	0.13	0.12857	0.18667	0.22	0.3	0.37334	0.86	1.86
Kick 9	5.18082	5.97327	5.74347	7.80913	8.81836	9.82483	10.2677	11.0095	18.6325	37.8331		Kick 9	0.06	0.09111	0.15	0.14857	0.22667	0.28	0.34	0.37334	0.72	1.76
Kick 10	4.88332	6.41255	6.03347	7.60721	8.55246	7.76288	10.3617	14.8719	17.8269	35.3156		Kick 10	0.08	0.11111	0.11	0.14857	0.18667	0.2	0.34	0.43334	0.72	1.88
Kick 11	8.25307	7.50043	7.72227	8.64088	14.1106	19.4995	14.9096	25.2277	31.295	66.0267		Kick 11	0.14	0.19111	0.25	0.30857	0.36667	0.38	0.38	0.51334	0.96	1.78
Kick 12	7.62135	5.73124	6.98873	7.9682	11.3112	15.2425	14.9032	20.6922	39.1317	92.1838		Kick 12	0.16	0.13111	0.21	0.22857	0.24667	0.3	0.42	0.47334	0.86	1.46
Kick 13	6.03885	6.01118	6.78974	8.03091	10.9239	12.8958	11.2221	18.2867	41.0984	68.5084		Kick 13	0.08	0.15111	0.23	0.20857	0.26667	0.26	0.38	0.41334	0.86	1.98
Kick 14	6.35569	5.659	6.25296	9.07329	11.7735	15.8021	14.7189	24.6114	46.209	82.1549		Kick 14	0.1	0.15111	0.19	0.20857	0.28667	0.34	0.4	0.57334	0.74	1.98
For video analysis Fig 5a - see Figshare upload

## Sheet: Fig 5d
Afferent Stimulation									Motor Stimulation
Modulation Frequency	Participant 1	Participant 2	Participant 3	Participant 4	Participant 5	Participant 6			Modulation Frequency	Participant 1	Participant 2	Participant 3	Participant 4	Participant 5	Participant 6	Participant 7
Hz	Vpp	Vpp	Vpp	Vpp	Vpp	Vpp			Hz	Vpp	Vpp	Vpp	Vpp	Vpp	Vpp	Vpp
0.03	8.939	6.666	8.677	9.449	8.998	5.357			0.03	2.15	6.8	2.5	2.2	2.2	2.7	2.6
0.1	8.064	7.946	7.227	10.59	7.91	5.122			0.1	2.31	7.5	2.6	2.3	2.3	2.5	2.9
0.5	7.557	5.931	7.436	10.32	7.341	4.809			0.5	2.65	6.8	2.4	1.9	1.9	2.9	2.6
1	6.805	5.718	7.46	10.21	6.831	4.108			1	1.7	6.8	2.35	2.7	2.7	2.6	2.7
5	7.203	6.135	7.124	9.208	7.554	4.368			2	1.7	6	1.8	2.6	2.6	3.2	2.6
10	6.948	5.367	7.768	9.779	7.821	4.581			5	1.6	5.6	1.7	2.4	2.6	2.2	2.3
20	7.577	5.245	8.747	9.88	9.148	5.321			10	1.5	6.1	1.7	2.5	2.8	2.6	2.2
30	8.355	6.21	7.048	10.01	9.389	5.442			20	1.5	7.5	2	2.8	2.9	2.7	2.6
50	9.317	5.124	7.143	10.89	9.995	5.794			30	2.3	7.6	2	2.8	2.8	2.7	2.7
									50	2.9	7.6	2	3.6	3.1	2.7	2.5
Note
Shunt Resistor = 1000 Ohm
